# Supplementary material for: Physico-Chemical and Electrochemical Properties of Nanoparticulate NiO/C Composites for High Performance Lithium and Sodium Ion Battery Anodes
Source: Nanomaterials (Basel). 2017 Dec 2;7(12):423. doi: 10.3390/nano7120423 (PMC5746913; doi:10.3390/nano7120423)
Supplement: Supplementary file 1 [file nanomaterials-07-00423-s001.zip]

Archive with 7 entries (7 files):
- Supplementary information/SI. 2.tif
- Supplementary information/SI. 4.TIF
- Supplementary information/SI.1.tif
- Supplementary information/SI.3.tif
- Supplementary information/SI.5.tif
- Supplementary information/Supplementary Information.docx
- Supplementary information/Thumbs.db
